# Supplementary material for: Systems Bioinformatics Reveals Possible Relationship between COVID-19 and the Development of Neurological Diseases and Neuropsychiatric Disorders
Source: Viruses. 2022 Oct 16;14(10):2270. doi: 10.3390/v14102270 (PMC9611753; doi:10.3390/v14102270)
Supplement: Supplementary file 1 [file viruses-14-02270-s001.zip]

Archive with 1 entries (1 files):
- viruses-1943446-supplementary.pdf
